# Supplementary material for: Do dogs form reputations of humans? No effect of age after indirect and direct experience in a food-giving situation
Source: Anim Cogn. 2025 Jun 28;28(1):51. doi: 10.1007/s10071-025-01967-w (PMC12206192; doi:10.1007/s10071-025-01967-w)
Supplement: Supplementary file 3 — Supplementary File 1 (full dataset) [file 10071_2025_1967_MOESM3_ESM.csv]

subject	age	category	order	condition	trial	first_choice	gen_prox	sel_prox	group	colour	side
aaron	8	old	1	direct	1	generous	3.87053333	0	experimental	white	left
aaron	8	old	1	direct	2	generous	3.1031	0	experimental	white	right
aaron	8	old	1	direct	3	NA	0	0	experimental	NA	NA
aaron	8	old	1	direct	4	NA	0	0	experimental	NA	NA
aaron	8	old	1	direct	5	NA	0	0	experimental	NA	NA
aaron	8	old	1	direct	6	selfish	0	10.5271833	experimental	black	right
aaron	8	old	1	direct	7	selfish	1.43476667	10.6940167	experimental	black	right
aaron	8	old	1	direct	8	generous	4.37103333	0	experimental	white	right
aaron	8	old	1	direct	9	selfish	0	4.1041	experimental	black	right
aaron	8	old	1	direct	10	selfish	2.35235	3.01968333	experimental	black	right
aaron	8	old	1	direct	11	generous	3.85385	1.21788333	experimental	white	right
aaron	8	old	1	direct	12	generous	12.3289833	0	experimental	white	right
aaron	8	old	2	experimental	0	selfish	NA	NA	experimental	black	right
aaron	8	old	2	experimental	1	selfish	1.35135	2.96963333	experimental	black	right
aaron	8	old	2	experimental	2	generous	8.47513333	0	experimental	white	right
aidan	7	middle	1	direct	1	selfish	0	13.2966167	control	white	left
aidan	7	middle	1	direct	2	generous	3.003	8.84216667	control	black	left
aidan	7	middle	1	direct	3	generous	13.2132	0	control	black	left
aidan	7	middle	1	direct	4	selfish	0	10.3103	control	white	right
aidan	7	middle	1	direct	5	generous	3.01968333	5.35535	control	black	right
aidan	7	middle	1	direct	6	selfish	0	13.2465667	control	white	right
aidan	7	middle	1	direct	7	selfish	0	13.2799333	control	white	right
aidan	7	middle	1	direct	8	selfish	0	13.4134	control	white	right
aidan	7	middle	1	direct	9	generous	2.58591667	9.22588333	control	black	right
aidan	7	middle	1	direct	10	selfish	0	7.35735	control	white	left
aidan	7	middle	1	direct	11	selfish	0	9.45945	control	white	left
aidan	7	middle	1	direct	12	generous	2.86953333	8.02468333	control	black	left
aidan	7	middle	2	control	0	generous	NA	NA	control	black	right
aidan	7	middle	2	control	1	generous	9.04236667	1.91858333	control	black	left
aidan	7	middle	2	control	2	generous	6.82348333	1.66833333	control	black	right
ajani	4	middle	1	experimental	0	selfish	NA	NA	experimental	black	left
ajani	4	middle	1	experimental	1	generous	1.93526667	3.73706667	experimental	white	right
ajani	4	middle	1	experimental	2	selfish	2.46913333	1.51818333	experimental	black	right
ajani	4	middle	2	direct	1	selfish	1.418083333	2.55255	experimental	black	left
ajani	4	middle	2	direct	2	selfish	0	0	experimental	black	left
ajani	4	middle	2	direct	3	generous	3.1031	5.73906667	experimental	white	left
ajani	4	middle	2	direct	4	selfish	0	0	experimental	black	right
ajani	4	middle	2	direct	5	generous	3.21988333	0	experimental	white	right
ajani	4	middle	2	direct	6	generous	3.77043333	0	experimental	white	right
ajani	4	middle	2	direct	7	selfish	0	1.55155	experimental	black	right
ajani	4	middle	2	direct	8	generous	3.21988333	0	experimental	white	right
ajani	4	middle	2	direct	9	generous	5.005	0	experimental	white	right
ajani	4	middle	2	direct	10	selfish	0	0	experimental	black	right
ajani	4	middle	2	direct	11	selfish	0	0	experimental	black	left
ajani	4	middle	2	direct	12	selfish	0	0	experimental	black	left
alois	9	old	1	direct	1	selfish	0	11.3947167	control	white	right
alois	9	old	1	direct	2	selfish	0	12.14546667	control	white	left
alois	9	old	1	direct	3	generous	4.53786667	0	control	black	right
alois	9	old	1	direct	4	selfish	0	8.12478333	control	white	right
alois	9	old	1	direct	5	NA	0	0	control	NA	NA
alois	9	old	1	direct	6	NA	0	0	control	NA	NA
alois	9	old	1	direct	7	generous	3.43676667	4.35435	control	black	right
alois	9	old	1	direct	8	generous	11.96195	0	control	black	right
alois	9	old	1	direct	9	selfish	1.83516667	5.3053	control	white	right
alois	9	old	1	direct	10	generous	12.2455667	0	control	black	right
alois	9	old	1	direct	11	generous	12.4457667	0	control	black	right
alois	9	old	1	direct	12	selfish	0	12.6960167	control	white	right
alois	9	old	2	control	0	selfish	NA	NA	control	white	right
alois	9	old	2	control	1	generous	2.05205	3.03636667	control	black	left
alois	9	old	2	control	2	NA	0	0	control	NA	NA
amy	11	old	1	direct	1	generous	11.02768	0	experimental	black	left
amy	11	old	1	direct	2	generous	10.4104	0	experimental	black	left
amy	11	old	1	direct	3	NA	0	0	experimental	NA	NA
amy	11	old	1	direct	4	generous	6.523183	0	experimental	black	left
amy	11	old	1	direct	5	generous	8.541867	0	experimental	black	left
amy	11	old	1	direct	6	generous	10.14347	0	experimental	black	right
amy	11	old	1	direct	7	generous	0	0	experimental	black	right
amy	11	old	1	direct	8	generous	7.05705	0	experimental	black	right
amy	11	old	1	direct	9	generous	6.423083	0	experimental	black	left
amy	11	old	1	direct	10	NA	0	0	experimental	NA	NA
amy	11	old	1	direct	11	NA	0	0	experimental	NA	NA
amy	11	old	1	direct	12	generous	9.009	0	experimental	black	right
amy	11	old	2	experimental	0	generous	NA	NA	experimental	black	left
amy	11	old	2	experimental	1	generous	3.720383	0	experimental	black	left
amy	11	old	2	experimental	2	selfish	0	11.9285833	experimental	white	left
asha	4	middle	1	control	0	selfish	NA	NA	control	white	left
asha	4	middle	1	control	1	selfish	8.57523333	3.47013333	control	white	right
asha	4	middle	1	control	2	generous	4.57123333	4.17083333	control	black	right
asha	4	middle	2	direct	1	selfish	0	1.38471667	control	white	right
asha	4	middle	2	direct	2	selfish	0	4.6046	control	white	left
asha	4	middle	2	direct	3	generous	1.56823333	0	control	black	left
asha	4	middle	2	direct	4	selfish	0	0	control	white	right
asha	4	middle	2	direct	5	generous	3.65365	0	control	black	right
asha	4	middle	2	direct	6	selfish	0	0	control	white	left
asha	4	middle	2	direct	7	generous	4.2042	0	control	black	left
asha	4	middle	2	direct	8	generous	1.55155	0	control	black	left
asha	4	middle	2	direct	9	generous	1.86853333	0	control	black	left
asha	4	middle	2	direct	10	selfish	0	0	control	white	left
asha	4	middle	2	direct	11	generous	1.21788333	0	control	black	right
asha	4	middle	2	direct	12	generous	2.23556667	0	control	black	right
bailey	7	middle	1	direct	1	selfish	9.62628333	1.65165	experimental	black	left
bailey	7	middle	1	direct	2	generous	4.17083333	2.53586667	experimental	white	left
bailey	7	middle	1	direct	3	generous	2.38571667	8.72538333	experimental	white	left
bailey	7	middle	1	direct	4	generous	8.1081	2.65265	experimental	white	right
bailey	7	middle	1	direct	5	selfish	0	9.55955	experimental	black	right
bailey	7	middle	1	direct	6	selfish	0	11.1778333	experimental	black	right
bailey	7	middle	1	direct	7	generous	5.72238333	3.06973333	experimental	white	right
bailey	7	middle	1	direct	8	generous	3.2032	0	experimental	white	right
bailey	7	middle	1	direct	9	selfish	3.97063333	7.09041667	experimental	black	right
bailey	7	middle	1	direct	10	generous	2.36903333	5.62228333	experimental	white	left
bailey	7	middle	1	direct	11	generous	6.47313333	2.9029	experimental	white	right
bailey	7	middle	1	direct	12	generous	13.9472667	0	experimental	white	right
bailey	7	middle	2	experimental	0	generous	NA	NA	experimental	white	left
bailey	7	middle	2	experimental	1	generous	4.43776667	2.06873333	experimental	white	right
bailey	7	middle	2	experimental	2	selfish	1.93526667	0	experimental	black	right
capper	7	middle	1	experimental	0	generous	NA	NA	experimental	black	left
capper	7	middle	1	experimental	1	generous	1.06773333	0	experimental	black	left
capper	7	middle	1	experimental	2	generous	0	0	experimental	black	right
capper	7	middle	2	direct	1	selfish	0	0	experimental	white	left
capper	7	middle	2	direct	2	selfish	0	0	experimental	white	left
capper	7	middle	2	direct	3	generous	2.002	0	experimental	black	right
capper	7	middle	2	direct	4	selfish	0	0	experimental	white	right
capper	7	middle	2	direct	5	generous	3.63696667	0	experimental	black	right
capper	7	middle	2	direct	6	generous	2.18551667	0	experimental	black	right
capper	7	middle	2	direct	7	selfish	0	0	experimental	white	right
capper	7	middle	2	direct	8	selfish	0	0	experimental	white	left
capper	7	middle	2	direct	9	generous	3.62028333	0	experimental	black	right
capper	7	middle	2	direct	10	selfish	0	0	experimental	white	left
capper	7	middle	2	direct	11	selfish	0	0	experimental	white	right
capper	7	middle	2	direct	12	selfish	0	0	experimental	white	right
chivas	5	middle	1	direct	1	selfish	0	4.7047	experimental	white	right
chivas	5	middle	1	direct	2	NA	0	0	experimental	NA	NA
chivas	5	middle	1	direct	3	NA	0	0	experimental	NA	NA
chivas	5	middle	1	direct	4	generous	3.55355	0	experimental	black	right
chivas	5	middle	1	direct	5	NA	0	0	experimental	NA	NA
chivas	5	middle	1	direct	6	selfish	0	2.33566667	experimental	white	right
chivas	5	middle	1	direct	7	NA	0	0	experimental	NA	NA
chivas	5	middle	1	direct	8	NA	0	0	experimental	NA	NA
chivas	5	middle	1	direct	9	NA	0	0	experimental	NA	NA
chivas	5	middle	1	direct	10	selfish	0	8.7087	experimental	white	right
chivas	5	middle	1	direct	11	generous	12.5792333	0	experimental	black	right
chivas	5	middle	1	direct	12	NA	0	0	experimental	NA	NA
chivas	5	middle	2	experimental	0	generous	NA	NA	experimental	black	left
chivas	5	middle	2	experimental	1	NA	0	0	experimental	NA	NA
chivas	5	middle	2	experimental	2	generous	3.98731667	0	experimental	black	right
cody	4	middle	1	experimental	0	generous	NA	NA	experimental	white	left
cody	4	middle	1	experimental	1	selfish	0	0.4004	experimental	black	right
cody	4	middle	1	experimental	2	generous	6.16666667	0	experimental	white	right
cody	4	middle	2	direct	1	generous	1.26793333	0	experimental	white	left
cody	4	middle	2	direct	2	generous	1.58491667	0	experimental	white	left
cody	4	middle	2	direct	3	generous	2.93626667	0	experimental	white	right
cody	4	middle	2	direct	4	selfish	0	10.8942167	experimental	black	left
cody	4	middle	2	direct	5	generous	1.98531667	0	experimental	white	right
cody	4	middle	2	direct	6	generous	1.61828333	0	experimental	white	left
cody	4	middle	2	direct	7	generous	1.83516667	0	experimental	white	left
cody	4	middle	2	direct	8	generous	3.06973333	0	experimental	white	right
cody	4	middle	2	direct	9	selfish	0	0	experimental	black	left
cody	4	middle	2	direct	10	generous	1.58491667	0	experimental	white	left
cody	4	middle	2	direct	11	NA	0	0	experimental	NA	NA
cody	4	middle	2	direct	12	selfish	0	0	experimental	black	left
crash	2	early	1	direct	1	generous	13.29661667	0	experimental	black	left
crash	2	early	1	direct	2	generous	6.03936667	0	experimental	black	right
crash	2	early	1	direct	3	selfish	5.23856667	0	experimental	white	left
crash	2	early	1	direct	4	selfish	0	8.55855	experimental	white	right
crash	2	early	1	direct	5	selfish	0	2.9029	experimental	white	right
crash	2	early	1	direct	6	generous	7.39071667	0	experimental	black	right
crash	2	early	1	direct	7	selfish	0	13.4300833	experimental	white	right
crash	2	early	1	direct	8	selfish	0	0	experimental	white	right
crash	2	early	1	direct	9	generous	6.89021667	0	experimental	black	right
crash	2	early	1	direct	10	generous	10.9109	0	experimental	black	right
crash	2	early	1	direct	11	NA	0	0	experimental	NA	NA
crash	2	early	1	direct	12	generous	11.86185	0	experimental	black	right
crash	2	early	2	experimental	0	selfish	NA	NA	experimental	white	right
crash	2	early	2	experimental	1	generous	3.8038	0	experimental	black	left
crash	2	early	2	experimental	2	generous	1.81848333	5.2052	experimental	black	right
daytona	2	early	1	direct	1	generous	2.45245	0	experimental	black	left
daytona	2	early	1	direct	2	generous	6.53986667	0	experimental	black	left
daytona	2	early	1	direct	3	NA	0	0	experimental	NA	NA
daytona	2	early	1	direct	4	NA	0	0	experimental	NA	NA
daytona	2	early	1	direct	5	selfish	0	4.65465	experimental	white	right
daytona	2	early	1	direct	6	generous	3.75375	2.5025	experimental	black	right
daytona	2	early	1	direct	7	generous	11.4447667	0	experimental	black	right
daytona	2	early	1	direct	8	NA	0	0	experimental	NA	NA
daytona	2	early	1	direct	9	generous	4.33766667	0	experimental	black	right
daytona	2	early	1	direct	10	selfish	0	10.1101	experimental	white	left
daytona	2	early	1	direct	11	generous	2.51918333	0	experimental	black	right
daytona	2	early	1	direct	12	selfish	0	12.0453667	experimental	white	right
daytona	2	early	2	experimental	0	generous	NA	NA	experimental	black	right
daytona	2	early	2	experimental	1	selfish	0	6.45645	experimental	white	right
daytona	2	early	2	experimental	2	generous	7.65765	2.15215	experimental	black	right
django	5	middle	1	direct	1	selfish	0	4.12078333	control	white	left
django	5	middle	1	direct	2	selfish	0	3.67033333	control	white	left
django	5	middle	1	direct	3	generous	12.2956167	0	control	black	left
django	5	middle	1	direct	4	selfish	0	0	control	white	left
django	5	middle	1	direct	5	generous	12.4290833	0	control	black	right
django	5	middle	1	direct	6	generous	7.62428333	0	control	black	left
django	5	middle	1	direct	7	generous	10.9109	0	control	black	left
django	5	middle	1	direct	8	generous	11.1444667	0	control	black	right
django	5	middle	1	direct	9	selfish	0	10.76075	control	white	right
django	5	middle	1	direct	10	selfish	0	11.1277833	control	white	right
django	5	middle	1	direct	11	selfish	0	12.5792333	control	white	right
django	5	middle	1	direct	12	generous	11.9119	0	control	black	right
django	5	middle	2	control	0	selfish	NA	NA	control	white	right
django	5	middle	2	control	1	generous	5.73906667	0	control	black	right
django	5	middle	2	control	2	selfish	0	8.2082	control	white	right
dunni	1	early	1	experimental	0	generous	NA	NA	experimental	white	right
dunni	1	early	1	experimental	1	generous	4.88821667	0	experimental	white	right
dunni	1	early	1	experimental	2	selfish	0	10.7440667	experimental	black	right
dunni	1	early	2	direct	1	generous	7.76666667	1.3	experimental	white	right
dunni	1	early	2	direct	2	selfish	0	13.1	experimental	black	right
dunni	1	early	2	direct	3	generous	2.93333333	0	experimental	white	right
dunni	1	early	2	direct	4	generous	12.4333333	0	experimental	white	right
dunni	1	early	2	direct	5	generous	10.2	0	experimental	white	right
dunni	1	early	2	direct	6	selfish	0	4.1	experimental	black	right
dunni	1	early	2	direct	7	generous	12	0	experimental	white	right
dunni	1	early	2	direct	8	generous	4	0	experimental	white	right
dunni	1	early	2	direct	9	generous	12.3	0	experimental	white	right
dunni	1	early	2	direct	10	generous	1.66666667	2.3	experimental	white	left
dunni	1	early	2	direct	11	generous	12.7	0	experimental	white	right
dunni	1	early	2	direct	12	generous	4.8	0	experimental	white	right
ellis	5	middle	1	direct	1	generous	3.03636667	0	control	white	right
ellis	5	middle	1	direct	2	selfish	0	2.56923333	control	black	left
ellis	5	middle	1	direct	3	generous	2.66933333	0	control	white	right
ellis	5	middle	1	direct	4	selfish	0	0	control	black	right
ellis	5	middle	1	direct	5	generous	2.23556667	0	control	white	right
ellis	5	middle	1	direct	6	generous	1.73506667	0	control	white	right
ellis	5	middle	1	direct	7	generous	1.16783333	0	control	white	left
ellis	5	middle	1	direct	8	selfish	0	0	control	black	left
ellis	5	middle	1	direct	9	generous	1.6016	0	control	white	right
ellis	5	middle	1	direct	10	generous	1.55155	0	control	white	right
ellis	5	middle	1	direct	11	selfish	0	0	control	black	right
ellis	5	middle	1	direct	12	generous	2.1021	0	control	white	left
ellis	5	middle	2	control	0	selfish	NA	NA	control	black	right
ellis	5	middle	2	control	1	generous	3.33666667	0	control	white	right
ellis	5	middle	2	control	2	selfish	2.91958333	6.3063	control	black	right
fiona	9	old	1	control	0	generous	NA	NA	control	black	left
fiona	9	old	1	control	1	generous	6.89021667	3.72038333	control	black	right
fiona	9	old	1	control	2	selfish	0	11.1111	control	white	right
fiona	9	old	2	direct	1	generous	4.03333333	0	control	black	right
fiona	9	old	2	direct	2	generous	4.1	0	control	black	right
fiona	9	old	2	direct	3	generous	1.63333333	0	control	black	right
fiona	9	old	2	direct	4	selfish	0	1.3	control	white	right
fiona	9	old	2	direct	5	generous	1.2	0	control	black	left
fiona	9	old	2	direct	6	generous	12.1666667	0	control	black	right
fiona	9	old	2	direct	7	selfish	0	0	control	white	right
fiona	9	old	2	direct	8	selfish	0	0	control	white	right
fiona	9	old	2	direct	9	generous	2.7	0	control	black	right
fiona	9	old	2	direct	10	selfish	0	0	control	white	right
fiona	9	old	2	direct	11	selfish	0	0	control	white	right
fiona	9	old	2	direct	12	NA	0	0	control	NA	NA
franzi	2	early	1	direct	1	generous	2.03536667	0	control	white	right
franzi	2	early	1	direct	2	NA	0	0	control	NA	NA
franzi	2	early	1	direct	3	selfish	0	5.15515	control	black	right
franzi	2	early	1	direct	4	generous	9.99331667	0	control	white	left
franzi	2	early	1	direct	5	generous	3.62028333	2.91958333	control	white	right
franzi	2	early	1	direct	6	generous	12.7794333	0	control	white	right
franzi	2	early	1	direct	7	selfish	0	2.03536667	control	black	right
franzi	2	early	1	direct	8	selfish	3.33666667	2.43576667	control	black	right
franzi	2	early	1	direct	9	generous	2.21888333	1.65165	control	white	right
franzi	2	early	1	direct	10	generous	6.4064	0	control	white	right
franzi	2	early	1	direct	11	selfish	0	1.61828333	control	black	right
franzi	2	early	1	direct	12	selfish	0	11.4948167	control	black	right
franzi	2	early	2	control	0	selfish	NA	NA	control	white	left
franzi	2	early	2	control	1	generous	1.28461667	0	control	black	left
franzi	2	early	2	control	2	selfish	0	12.4958167	control	white	left
gandalf	1	early	1	experimental	0	generous	NA	NA	experimental	white	left
gandalf	1	early	1	experimental	1	generous	12.3289833	0	experimental	white	right
gandalf	1	early	1	experimental	2	generous	9.4094	0	experimental	white	left
gandalf	1	early	2	direct	1	selfish	10.1101	0	experimental	black	right
gandalf	1	early	2	direct	2	generous	3.16983333	6.97363333	experimental	white	right
gandalf	1	early	2	direct	3	generous	3.16983333	3.21988333	experimental	white	left
gandalf	1	early	2	direct	4	selfish	8.27493333	0	experimental	black	right
gandalf	1	early	2	direct	5	selfish	0	1.43476667	experimental	black	right
gandalf	1	early	2	direct	6	generous	1.9019	0	experimental	white	right
gandalf	1	early	2	direct	7	generous	1.98531667	1.21788333	experimental	white	left
gandalf	1	early	2	direct	8	selfish	0	1.15115	experimental	black	right
gandalf	1	early	2	direct	9	generous	2.15215	0	experimental	white	left
gandalf	1	early	2	direct	10	selfish	0	0	experimental	black	left
gandalf	1	early	2	direct	11	selfish	0	1.35135	experimental	black	left
gandalf	1	early	2	direct	12	generous	3.67033333	0	experimental	white	left
helena	9	old	1	experimental	0	selfish	NA	NA	experimental	black	right
helena	9	old	1	experimental	1	selfish	0	4.03736667	experimental	black	right
helena	9	old	1	experimental	2	generous	11.3780333	0	experimental	white	right
helena	9	old	2	direct	1	selfish	5.77243333	0	experimental	black	right
helena	9	old	2	direct	2	generous	3.87053333	0	experimental	white	right
helena	9	old	2	direct	3	generous	2.53586667	0	experimental	white	right
helena	9	old	2	direct	4	generous	6.9069	0	experimental	white	right
helena	9	old	2	direct	5	selfish	0	0	experimental	black	right
helena	9	old	2	direct	6	generous	6.57323333	0	experimental	white	right
helena	9	old	2	direct	7	generous	2.96963333	0	experimental	white	right
helena	9	old	2	direct	8	selfish	0	0	experimental	black	right
helena	9	old	2	direct	9	selfish	0	0	experimental	black	right
helena	9	old	2	direct	10	selfish	0	1.75175	experimental	black	right
helena	9	old	2	direct	11	generous	3.26993333	3.77043333	experimental	white	right
helena	9	old	2	direct	12	generous	10.8441667	0	experimental	white	right
holly	2	early	1	direct	1	selfish	0	2.11878333	experimental	black	left
holly	2	early	1	direct	2	selfish	0	2.31898333	experimental	black	left
holly	2	early	1	direct	3	generous	2.3023	2.88621667	experimental	white	left
holly	2	early	1	direct	4	selfish	0	2.03536667	experimental	black	left
holly	2	early	1	direct	5	generous	2.81948333	0	experimental	white	right
holly	2	early	1	direct	6	selfish	3.1031	2.45245	experimental	black	left
holly	2	early	1	direct	7	generous	3.77043333	0	experimental	white	left
holly	2	early	1	direct	8	selfish	1.7017	2.46913333	experimental	black	left
holly	2	early	1	direct	9	selfish	1.95195	5.67233333	experimental	black	left
holly	2	early	1	direct	10	selfish	0	0	experimental	black	left
holly	2	early	1	direct	11	generous	3.92058333	0	experimental	white	left
holly	2	early	1	direct	12	selfish	0	5.8058	experimental	black	right
holly	2	early	2	experimental	0	generous	NA	NA	experimental	white	right
holly	2	early	2	experimental	1	generous	3.8038	4.73806667	experimental	white	right
holly	2	early	2	experimental	2	selfish	0	1.3013	experimental	black	right
jazzie	1	early	1	direct	1	selfish	5.93926667	4.5045	control	black	left
jazzie	1	early	1	direct	2	selfish	2.35235	3.13646667	control	black	right
jazzie	1	early	1	direct	3	selfish	0	3.670333333	control	black	right
jazzie	1	early	1	direct	4	generous	7.94126667	1.38471667	control	white	right
jazzie	1	early	1	direct	5	generous	2.6026	8.65865	control	white	right
jazzie	1	early	1	direct	6	selfish	3.98731667	2.56923333	control	black	right
jazzie	1	early	1	direct	7	selfish	0	3.26993333	control	black	right
jazzie	1	early	1	direct	8	selfish	0	3.92058333	control	black	right
jazzie	1	early	1	direct	9	generous	2.86953333	3.9039	control	white	right
jazzie	1	early	1	direct	10	selfish	6.97363333	4.57123333	control	black	right
jazzie	1	early	1	direct	11	selfish	3.75375	3.25325	control	black	right
jazzie	1	early	1	direct	12	generous	3.15315	1.13446667	control	white	right
jazzie	1	early	2	control	0	selfish	NA	NA	control	black	right
jazzie	1	early	2	control	1	selfish	4.35435	2.75275	control	black	left
jazzie	1	early	2	control	2	generous	2.11878333	2.68601667	control	white	left
jolie	10	old	1	control	0	selfish	NA	NA	control	white	right
jolie	10	old	1	control	1	selfish	6.23956667	3.47013333	control	white	left
jolie	10	old	1	control	2	generous	0	5.1051	control	black	left
jolie	10	old	2	direct	1	selfish	4.48781667	0	control	white	left
jolie	10	old	2	direct	2	selfish	4.5045	1.56823333	control	white	left
jolie	10	old	2	direct	3	selfish	4.75475	1.16783333	control	white	right
jolie	10	old	2	direct	4	selfish	0	0	control	white	left
jolie	10	old	2	direct	5	selfish	0	6.15615	control	white	left
jolie	10	old	2	direct	6	selfish	0	2.65265	control	white	left
jolie	10	old	2	direct	7	generous	3.5035	0	control	black	left
jolie	10	old	2	direct	8	generous	6.92358333	0	control	black	left
jolie	10	old	2	direct	9	generous	10.3103	0	control	black	left
jolie	10	old	2	direct	10	selfish	0	0	control	white	left
jolie	10	old	2	direct	11	selfish	0	0	control	white	right
jolie	10	old	2	direct	12	generous	10.7440667	0	control	black	left
kiki	6	middle	1	direct	1	generous	2.2022	0	control	black	left
kiki	6	middle	1	direct	2	generous	1.36803333	0	control	black	left
kiki	6	middle	1	direct	3	NA	0	0	control	NA	NA
kiki	6	middle	1	direct	4	selfish	0	4.57123333	control	white	left
kiki	6	middle	1	direct	5	NA	0	0	control	NA	NA
kiki	6	middle	1	direct	6	NA	0	0	control	NA	NA
kiki	6	middle	1	direct	7	NA	0	0	control	NA	NA
kiki	6	middle	1	direct	8	NA	0	0	control	NA	NA
kiki	6	middle	1	direct	9	generous	4.42108333	0	control	black	left
kiki	6	middle	1	direct	10	generous	2.55255	0	control	black	left
kiki	6	middle	1	direct	11	selfish	0	2.83616667	control	white	left
kiki	6	middle	1	direct	12	generous	2.46913333	0	control	black	right
kiki	6	middle	2	control	0	generous	NA	NA	control	black	left
kiki	6	middle	2	control	1	generous	1.117783333	5.088416667	control	black	left
kiki	6	middle	2	control	2	generous	0	0	control	black	right
lenny	6	middle	1	experimental	0	generous	NA	NA	experimental	white	left
lenny	6	middle	1	experimental	1	generous	5.15515	3.15315	experimental	white	right
lenny	6	middle	1	experimental	2	selfish	7.14046667	3.11978333	experimental	black	right
lenny	6	middle	2	direct	1	generous	1.25125	0	experimental	white	left
lenny	6	middle	2	direct	2	generous	4.07073333	2.33566667	experimental	white	right
lenny	6	middle	2	direct	3	generous	2.7027	0	experimental	white	right
lenny	6	middle	2	direct	4	generous	5.93926667	0	experimental	white	left
lenny	6	middle	2	direct	5	selfish	10.5438667	1.03436667	experimental	black	right
lenny	6	middle	2	direct	6	generous	3.63696667	1.81848333	experimental	white	left
lenny	6	middle	2	direct	7	generous	8.32498333	0	experimental	white	right
lenny	6	middle	2	direct	8	selfish	11.6282833	0	experimental	black	right
lenny	6	middle	2	direct	9	generous	4.23756667	0	experimental	white	left
lenny	6	middle	2	direct	10	generous	3.35335	0	experimental	white	right
lenny	6	middle	2	direct	11	selfish	9.32598333	0	experimental	black	right
lenny	6	middle	2	direct	12	generous	2.73606667	0	experimental	white	left
lilly	8	old	1	direct	1	generous	10.1267833	0	control	white	right
lilly	8	old	1	direct	2	generous	9.47613333	0	control	white	left
lilly	8	old	1	direct	3	selfish	8.59191667	2.31898333	control	black	right
lilly	8	old	1	direct	4	selfish	3.82048333	2.01868333	control	black	right
lilly	8	old	1	direct	5	selfish	5.33866667	1.95195	control	black	left
lilly	8	old	1	direct	6	selfish	4.48781667	1.98531667	control	black	right
lilly	8	old	1	direct	7	selfish	6.42308333	2.86953333	control	black	right
lilly	8	old	1	direct	8	generous	4.77143333	1.48481667	control	white	right
lilly	8	old	1	direct	9	generous	3.67033333	7.2072	control	white	right
lilly	8	old	1	direct	10	generous	3.85385	2.81948333	control	white	right
lilly	8	old	1	direct	11	selfish	10.1434667	2.38571667	control	black	right
lilly	8	old	1	direct	12	selfish	0	1.9019	control	black	right
lilly	8	old	2	control	0	generous	NA	NA	control	white	left
lilly	8	old	2	control	1	generous	1.05105	1.35135	control	white	right
lilly	8	old	2	control	2	generous	3.003	3.35335	control	white	left
lilu	5	middle	1	experimental	0	selfish	NA	NA	experimental	white	left
lilu	5	middle	1	experimental	1	selfish	0	9.55955	experimental	white	left
lilu	5	middle	1	experimental	2	generous	4.8	0	experimental	black	left
lilu	5	middle	2	direct	1	selfish	10.76075	0	experimental	white	left
lilu	5	middle	2	direct	2	selfish	1.2012	1.18451667	experimental	white	left
lilu	5	middle	2	direct	3	generous	2.71938333	1.25125	experimental	black	left
lilu	5	middle	2	direct	4	selfish	1.56823333	0	experimental	white	left
lilu	5	middle	2	direct	5	generous	4.28761667	0	experimental	black	right
lilu	5	middle	2	direct	6	selfish	0	1.71838333	experimental	white	right
lilu	5	middle	2	direct	7	selfish	5.65565	0	experimental	white	right
lilu	5	middle	2	direct	8	selfish	1.06773333	1.05105	experimental	white	left
lilu	5	middle	2	direct	9	selfish	0	8.49181667	experimental	white	left
lilu	5	middle	2	direct	10	generous	6.2062	0	experimental	black	right
lilu	5	middle	2	direct	11	selfish	3.9039	0	experimental	white	right
lilu	5	middle	2	direct	12	generous	3.08641667	1.05105	experimental	black	left
monty	11	old	1	direct	1	selfish	0	2.51918333	experimental	black	left
monty	11	old	1	direct	2	selfish	0	7.45745	experimental	black	left
monty	11	old	1	direct	3	selfish	0	6.07273333	experimental	black	left
monty	11	old	1	direct	4	selfish	0	11.1444667	experimental	black	right
monty	11	old	1	direct	5	generous	5.005	1.81848333	experimental	white	left
monty	11	old	1	direct	6	selfish	0	9.42608333	experimental	black	left
monty	11	old	1	direct	7	generous	3.37003333	1.885216667	experimental	white	right
monty	11	old	1	direct	8	generous	5.1051	0	experimental	white	left
monty	11	old	1	direct	9	generous	5.65565	1.08441667	experimental	white	left
monty	11	old	1	direct	10	generous	2.93626667	4.48781667	experimental	white	right
monty	11	old	1	direct	11	selfish	3.58691667	3.83716667	experimental	black	left
monty	11	old	1	direct	12	generous	2.435766667	6.13946667	experimental	white	right
monty	11	old	2	experimental	0	generous	NA	NA	experimental	white	right
monty	11	old	2	experimental	1	generous	2.81948333	6.53986667	experimental	white	left
monty	11	old	2	experimental	2	generous	3.06973333	3.7037	experimental	white	right
mozart	11	old	1	control	0	selfish	NA	NA	control	black	right
mozart	11	old	1	control	1	NA	0	0	control	NA	NA
mozart	11	old	1	control	2	NA	0	0	control	NA	NA
mozart	11	old	2	direct	1	selfish	0	0	control	black	left
mozart	11	old	2	direct	2	NA	0	0	control	NA	NA
mozart	11	old	2	direct	3	NA	0	0	control	NA	NA
mozart	11	old	2	direct	4	generous	2.73606667	0	control	white	left
mozart	11	old	2	direct	5	selfish	0	0	control	black	left
mozart	11	old	2	direct	6	generous	6.05605	0	control	white	right
mozart	11	old	2	direct	7	generous	3.4034	0	control	white	left
mozart	11	old	2	direct	8	generous	2.26893333	0	control	white	left
mozart	11	old	2	direct	9	generous	4.78811667	0	control	white	right
mozart	11	old	2	direct	10	generous	2.6026	0	control	white	right
mozart	11	old	2	direct	11	selfish	0	11.1945167	control	black	right
mozart	11	old	2	direct	12	generous	11.7117	0	control	white	left
ozzy	6	middle	1	control	0	selfish	NA	NA	control	black	left
ozzy	6	middle	1	control	1	generous	3.48681667	0	control	white	left
ozzy	6	middle	1	control	2	selfish	1.48481667	9.17583333	control	black	left
ozzy	6	middle	2	direct	1	generous	2.86953333	3.003	control	white	left
ozzy	6	middle	2	direct	2	generous	3.57023333	0	control	white	left
ozzy	6	middle	2	direct	3	selfish	2.13546667	0	control	black	left
ozzy	6	middle	2	direct	4	generous	11.011	0	control	white	left
ozzy	6	middle	2	direct	5	generous	6.62328333	0	control	white	left
ozzy	6	middle	2	direct	6	selfish	2.58591667	0	control	black	left
ozzy	6	middle	2	direct	7	selfish	5.75575	1.91858333	control	black	left
ozzy	6	middle	2	direct	8	selfish	7.64096667	0	control	black	left
ozzy	6	middle	2	direct	9	generous	2.41908333	0	control	white	left
ozzy	6	middle	2	direct	10	selfish	0	0	control	black	right
ozzy	6	middle	2	direct	11	selfish	0	0	control	black	left
ozzy	6	middle	2	direct	12	generous	1.71838333	0	control	white	left
ravenna	3	early	1	experimental	0	generous	NA	NA	experimental	black	left
ravenna	3	early	1	experimental	1	selfish	0	2.25225	experimental	white	right
ravenna	3	early	1	experimental	2	generous	1.33466667	0	experimental	black	right
ravenna	3	early	2	direct	1	selfish	2.88621667	3.42008333	experimental	white	right
ravenna	3	early	2	direct	2	generous	13.76375	0	experimental	black	right
ravenna	3	early	2	direct	3	generous	4.38771667	0	experimental	black	right
ravenna	3	early	2	direct	4	selfish	0	3.06973333	experimental	white	right
ravenna	3	early	2	direct	5	selfish	0	1.5015	experimental	white	right
ravenna	3	early	2	direct	6	generous	13.4968167	0	experimental	black	right
ravenna	3	early	2	direct	7	generous	3.9039	0	experimental	black	left
ravenna	3	early	2	direct	8	selfish	7.82448333	3.35335	experimental	white	right
ravenna	3	early	2	direct	9	selfish	0	13.4801333	experimental	white	right
ravenna	3	early	2	direct	10	generous	4.15415	2.71938333	experimental	black	right
ravenna	3	early	2	direct	11	generous	1.13446667	0	experimental	black	left
ravenna	3	early	2	direct	12	generous	1.96863333	0	experimental	black	left
rusty	7	middle	1	control	0	generous	NA	NA	control	white	right
rusty	7	middle	1	control	1	generous	7.45833333	0	control	white	left
rusty	7	middle	1	control	2	selfish	0	5.9059	control	black	left
rusty	7	middle	2	direct	1	selfish	1.6016	1.88521667	control	black	right
rusty	7	middle	2	direct	2	selfish	8.95895	0	control	black	right
rusty	7	middle	2	direct	3	generous	2.2022	8.008	control	white	right
rusty	7	middle	2	direct	4	generous	12.44576667	0	control	white	right
rusty	7	middle	2	direct	5	selfish	0	1.51818333	control	black	right
rusty	7	middle	2	direct	6	selfish	0	1.38471667	control	black	right
rusty	7	middle	2	direct	7	generous	4.65465	2.48581667	control	white	right
rusty	7	middle	2	direct	8	generous	12.5291833	0	control	white	right
rusty	7	middle	2	direct	9	selfish	0	1.7017	control	black	right
rusty	7	middle	2	direct	10	generous	12.1788333	0	control	white	right
rusty	7	middle	2	direct	11	generous	12.6126	0	control	white	right
rusty	7	middle	2	direct	12	selfish	0	2.35235	control	black	right
sally	9	old	1	direct	1	generous	3.08641667	0	experimental	black	left
sally	9	old	1	direct	2	generous	7.12378333	0	experimental	black	left
sally	9	old	1	direct	3	selfish	0	6.82348333	experimental	white	left
sally	9	old	1	direct	4	selfish	2.15215	4.87153333	experimental	white	right
sally	9	old	1	direct	5	selfish	2.56923333	2.85285	experimental	white	right
sally	9	old	1	direct	6	selfish	0	0	experimental	white	left
sally	9	old	1	direct	7	selfish	0	4.93826667	experimental	white	left
sally	9	old	1	direct	8	generous	11.46145	0	experimental	black	left
sally	9	old	1	direct	9	generous	1.95195	0	experimental	black	left
sally	9	old	1	direct	10	generous	2.48581667	0	experimental	black	left
sally	9	old	1	direct	11	generous	10.8942167	0	experimental	black	right
sally	9	old	1	direct	12	NA	0	0	experimental	NA	NA
sally	9	old	2	experimental	0	generous	NA	NA	experimental	black	left
sally	9	old	2	experimental	1	selfish	3.8038	2.8028	experimental	white	right
sally	9	old	2	experimental	2	selfish	0	2.78611667	experimental	white	left
shari	9	old	1	direct	1	selfish	0	1.68501667	control	black	right
shari	9	old	1	direct	2	selfish	0	0	control	black	left
shari	9	old	1	direct	3	selfish	0	0	control	black	left
shari	9	old	1	direct	4	generous	2.78611667	0	control	white	left
shari	9	old	1	direct	5	NA	0	0	control	NA	NA
shari	9	old	1	direct	6	generous	2.535866667	0	control	white	left
shari	9	old	1	direct	7	generous	7.49081667	0	control	white	right
shari	9	old	1	direct	8	NA	0	0	control	NA	NA
shari	9	old	1	direct	9	generous	1.73506667	0	control	white	left
shari	9	old	1	direct	10	NA	0	0	control	NA	NA
shari	9	old	1	direct	11	generous	2.83616667	0	control	white	right
shari	9	old	1	direct	12	selfish	0	0	control	black	right
shari	9	old	2	control	0	selfish	NA	NA	control	black	left
shari	9	old	2	control	1	selfish	0	2.002	control	black	right
shari	9	old	2	control	2	generous	1.71838333	0	control	white	right
sixtus	4	middle	1	control	0	generous	NA	NA	control	white	right
sixtus	4	middle	1	control	1	generous	0	6.26666667	control	white	left
sixtus	4	middle	1	control	2	selfish	7.22388333	2.01868333	control	black	left
sixtus	4	middle	2	direct	1	generous	13.66365	0	control	white	right
sixtus	4	middle	2	direct	2	generous	12.1955167	0	control	white	right
sixtus	4	middle	2	direct	3	selfish	9.09241667	1.25125	control	black	right
sixtus	4	middle	2	direct	4	selfish	2.36903333	0	control	black	right
sixtus	4	middle	2	direct	5	selfish	2.98631667	0	control	black	right
sixtus	4	middle	2	direct	6	generous	12.9129	0	control	white	right
sixtus	4	middle	2	direct	7	selfish	6.23956667	0	control	black	right
sixtus	4	middle	2	direct	8	selfish	1.65165	1.03436667	control	black	right
sixtus	4	middle	2	direct	9	selfish	0	0	control	black	right
sixtus	4	middle	2	direct	10	generous	11.3113	0	control	white	right
sixtus	4	middle	2	direct	11	selfish	0	0	control	black	right
sixtus	4	middle	2	direct	12	selfish	0	9.8098	control	black	right
snoopy1	10	old	1	experimental	0	selfish	NA	NA	experimental	white	right
snoopy1	10	old	1	experimental	1	selfish	0	1.78511667	experimental	white	right
snoopy1	10	old	1	experimental	2	NA	0	0	experimental	NA	NA
snoopy1	10	old	2	direct	1	selfish	0	10.5271833	experimental	white	right
snoopy1	10	old	2	direct	2	generous	10.5939167	0	experimental	black	right
snoopy1	10	old	2	direct	3	generous	10.7440667	0	experimental	black	right
snoopy1	10	old	2	direct	4	selfish	0	11.76175	experimental	white	right
snoopy1	10	old	2	direct	5	selfish	4.22088333	3.57023333	experimental	white	right
snoopy1	10	old	2	direct	6	selfish	0	2.33566667	experimental	white	right
snoopy1	10	old	2	direct	7	generous	8.34166667	0	experimental	black	right
snoopy1	10	old	2	direct	8	generous	1.43476667	0	experimental	black	right
snoopy1	10	old	2	direct	9	selfish	0	1.53486667	experimental	white	left
snoopy1	10	old	2	direct	10	selfish	0	9.02568333	experimental	white	right
snoopy1	10	old	2	direct	11	selfish	0	6.62328333	experimental	white	left
snoopy1	10	old	2	direct	12	selfish	0	0	experimental	white	left
snoopy2	12	old	1	direct	1	selfish	0	6.74006667	experimental	white	left
snoopy2	12	old	1	direct	2	selfish	0	13.26325	experimental	white	right
snoopy2	12	old	1	direct	3	selfish	0	6.62328333	experimental	white	left
snoopy2	12	old	1	direct	4	selfish	0	7.89121667	experimental	white	right
snoopy2	12	old	1	direct	5	selfish	0	11.3446667	experimental	white	right
snoopy2	12	old	1	direct	6	selfish	0	1.55155	experimental	white	left
snoopy2	12	old	1	direct	7	NA	0	0	experimental	NA	NA
snoopy2	12	old	1	direct	8	NA	0	0	experimental	NA	NA
snoopy2	12	old	1	direct	9	generous	0	0	experimental	black	left
snoopy2	12	old	1	direct	10	selfish	0	0	experimental	white	left
snoopy2	12	old	1	direct	11	selfish	0	0	experimental	white	left
snoopy2	12	old	1	direct	12	selfish	0	11.9953167	experimental	white	right
snoopy2	12	old	2	experimental	0	selfish	NA	NA	experimental	white	left
snoopy2	12	old	2	experimental	1	generous	2.01868333	1.7017	experimental	black	right
snoopy2	12	old	2	experimental	2	generous	1.6016	10.56055	experimental	black	left
spaiky	1	early	1	direct	1	generous	2.919583333	5.52218333	control	white	left
spaiky	1	early	1	direct	2	generous	7.22388333	0	control	white	left
spaiky	1	early	1	direct	3	selfish	0	11.3113	control	black	left
spaiky	1	early	1	direct	4	selfish	0	3.52018333	control	black	left
spaiky	1	early	1	direct	5	selfish	0	0	control	black	left
spaiky	1	early	1	direct	6	selfish	0	2.21888333	control	black	right
spaiky	1	early	1	direct	7	selfish	5.77243333	3.65365	control	black	right
spaiky	1	early	1	direct	8	selfish	0	0	control	black	left
spaiky	1	early	1	direct	9	generous	4.12078333	0	control	white	right
spaiky	1	early	1	direct	10	generous	1.15115	0	control	white	left
spaiky	1	early	1	direct	11	selfish	0	4.08741667	control	black	right
spaiky	1	early	1	direct	12	selfish	0	0	control	black	left
spaiky	1	early	2	control	0	selfish	NA	NA	control	black	left
spaiky	1	early	2	control	1	generous	3.11978333	0	control	white	right
spaiky	1	early	2	control	2	NA	0	0	control	NA	NA
timo	2	early	1	control	0	selfish	NA	NA	control	white	right
timo	2	early	1	control	1	generous	1.4014	0	control	black	right
timo	2	early	1	control	2	selfish	5.45545	1.03436667	control	white	right
timo	2	early	2	direct	1	selfish	0	0	control	white	left
timo	2	early	2	direct	2	selfish	9.8098	0	control	white	left
timo	2	early	2	direct	3	generous	9.82648333	0	control	black	left
timo	2	early	2	direct	4	selfish	0	0	control	white	right
timo	2	early	2	direct	5	generous	1.1011	0	control	black	left
timo	2	early	2	direct	6	selfish	0	0	control	white	left
timo	2	early	2	direct	7	selfish	0	0	control	white	left
timo	2	early	2	direct	8	NA	0	0	control	NA	NA
timo	2	early	2	direct	9	selfish	0	0	control	white	left
timo	2	early	2	direct	10	selfish	0	0	control	white	left
timo	2	early	2	direct	11	NA	0	0	control	NA	NA
timo	2	early	2	direct	12	selfish	0	0	control	white	left
ultimo	11	old	1	control	0	selfish	NA	NA	control	white	left
ultimo	11	old	1	control	1	selfish	1.93526667	4.3043	control	white	right
ultimo	11	old	1	control	2	selfish	1.15115	1.25125	control	white	left
ultimo	11	old	2	direct	1	generous	10.4437667	0	control	black	left
ultimo	11	old	2	direct	2	selfish	1.36803333	4.27093333	control	white	left
ultimo	11	old	2	direct	3	generous	3.21988333	0	control	black	left
ultimo	11	old	2	direct	4	generous	3.78711667	2.66933333	control	black	left
ultimo	11	old	2	direct	5	generous	2.31898333	0	control	black	left
ultimo	11	old	2	direct	6	selfish	0	1.1011	control	white	left
ultimo	11	old	2	direct	7	generous	1.75175	0	control	black	left
ultimo	11	old	2	direct	8	generous	1.4014	0	control	black	left
ultimo	11	old	2	direct	9	generous	1.43476667	0	control	black	left
ultimo	11	old	2	direct	10	selfish	0	1.35135	control	white	left
ultimo	11	old	2	direct	11	generous	6.82348333	0	control	black	left
ultimo	11	old	2	direct	12	generous	2.95295	0	control	black	left
zazu	2	early	1	control	0	generous	NA	NA	control	white	left
zazu	2	early	1	control	1	generous	3.42008333	2.41908333	control	white	right
zazu	2	early	1	control	2	generous	5.12178333	0	control	white	left
zazu	2	early	2	direct	1	generous	4.02068333	7.55755	control	white	right
zazu	2	early	2	direct	2	generous	6.15615	0	control	white	right
zazu	2	early	2	direct	3	generous	6.87353333	0	control	white	left
zazu	2	early	2	direct	4	generous	2.91958333	0	control	white	right
zazu	2	early	2	direct	5	generous	11.76175	0	control	white	right
zazu	2	early	2	direct	6	selfish	0	3.97063333	control	black	right
zazu	2	early	2	direct	7	generous	3.06973333	2.002	control	white	left
zazu	2	early	2	direct	8	selfish	0	0	control	black	right
zazu	2	early	2	direct	9	generous	3.97063333	0	control	white	right
zazu	2	early	2	direct	10	NA	0	0	control	NA	NA
zazu	2	early	2	direct	11	selfish	0	0	control	black	right
zazu	2	early	2	direct	12	generous	3.06973333	2.15215	control	white	left
